# Supplementary material for: Metabolomic profiling of lung and prostate tumor tissues by capillary electrophoresis time-of-flight mass spectrometry
Source: Metabolomics. 2012 Nov 2;9(2):444–53. doi: 10.1007/s11306-012-0452-2 (PMC3608864; doi:10.1007/s11306-012-0452-2)
Supplement: Supplementary file 1 — Supplementary material 1 (XLS 143 kb) [file 11306_2012_452_MOESM1_ESM.xls]

## Sheet: Supplementary Table S1
Supplementary Table S1. Metabolome data of normal and tumor lung and prostate tissues. Values represent relative area of each metabolite peak to the peak area of an internal standard.
	Lung																				Prostate
HMT Annotation	Normal										Tumor										Normal								Tumor
	L1	L2	L3	L4	L5	L6	L7	L8	L9		L1	L2	L3	L4	L5	L6	L7	L8	L9		P1	P2	P3	P4	P5	P6	P7		P1	P2	P3	P4	P5	P6	P7
1,4-Butanediamine	NA	NA	NA	NA	NA	NA	NA	NA	NA		NA	NA	NA	NA	NA	NA	NA	NA	NA		NA	NA	NA	NA	NA	NA	NA		NA	NA	NA	NA	NA	NA	NA
1-Methyl-2-pyrrolidone	NA	NA	NA	NA	NA	NA	NA	NA	NA		NA	NA	NA	NA	NA	NA	NA	NA	NA		0.00222	NA	0.00416	0.00458	0.005	0.00245	0.005		0.00305	NA	0.00378	NA	0.00578	0.00422	0.00272
1-Methyladenosine	0.000477	0.000417	0.000365	0.000364	0.000603	0.000451	0.000689	0.000275	0.000719		0.000737	0.00103	0.00145	0.00118	0.000749	0.000375	0.000661	0.000861	0.00084		NA	NA	NA	NA	NA	NA	NA		NA	NA	NA	NA	NA	NA	NA
1-Methylnicotinamide	0.00944	0.00861	0.00661	0.00347	0.00776	0.00947	0.0161	0.00432	0.00947		0.0105	0.0204	0.0129	0.0447	0.0182	0.0135	0.00928	0.0382	0.0174		0.00419	0.00443	0.00661	0.00644	0.0038	0.00652	NA		0.0084	0.00694	0.00425	NA	0.00769	0.006	NA
1-Metylhistamine	NA	NA	NA	NA	NA	NA	NA	NA	NA		NA	NA	NA	NA	NA	NA	NA	NA	NA		0.00557	0.000881	0.00266	0.00516	0.00506	0.00134	0.0026		0.00562	0.00384	0.00265	0.0124	0.00673	0.00195	0.00208
2-Aminobutyrate	0.033	0.032	0.0111	0.0146	0.0209	0.0318	0.0265	0.014	0.0212		0.05	0.0699	0.0321	0.0306	0.022	0.025	0.0274	0.0233	0.0221		0.0458	0.0544	0.0578	0.0584	0.0725	0.0439	0.0556		0.0531	0.0707	0.108	0.0369	0.0798	0.0448	0.0451
2-Hydroxybutyrate	0.0274	0.0304	0.0123	0.0202	0.0256	0.0268	0.0207	0.0259	0.0263		0.0396	0.0379	0.036	0.0255	0.0235	0.0244	0.0322	0.0305	0.033		0.0172	0.0442	NA	0.0144	0.0389	0.0266	0.0259		0.0239	0.041	0.0713	0.0222	0.0312	0.0209	0.0246
2-Hydroxypentanoate	NA	NA	NA	NA	NA	NA	NA	NA	NA		NA	NA	NA	NA	NA	NA	NA	NA	NA		NA	NA	NA	NA	NA	NA	NA		NA	NA	NA	NA	NA	NA	NA
2-Hydroxypentanoate	NA	NA	NA	NA	NA	NA	NA	NA	NA		NA	NA	NA	NA	NA	NA	NA	NA	NA		NA	NA	NA	NA	NA	NA	NA		NA	NA	NA	NA	NA	NA	NA
3-Hydroxybutyrate	0.0735	0.104	0.0526	0.0272	0.101	0.0559	0.0516	0.0336	0.0411		0.112	0.105	0.0712	0.0573	0.0918	0.0347	0.0646	0.0289	0.0403		0.0223	0.0852	0.118	0.0498	0.126	0.0483	0.0443		0.0379	0.0749	0.0315	0.081	0.0853	0.0441	0.0465
3-Methylhistidine	0.00493	0.00247	0.00417	0.0029	0.00291	0.00545	0.00359	0.00479	0.00492		0.0126	0.00498	0.0157	0.00417	0.0026	0.00506	0.00502	0.00683	0.0051		0.00248	0.00275	0.00364	0.00224	0.00303	0.00382	0.00289		0.00303	0.00294	0.00447	0.00493	0.00301	0.00326	0.00256
3-Phosphoglycerate	0.0925	0.0382	0.0221	0.0414	0.0744	0.114	0.0678	0.0495	0.105		0.00978	0.00974	0.0135	0.011	0.0462	0.087	0.0873	0.0148	0.0301		NA	NA	NA	NA	NA	NA	NA		NA	NA	NA	NA	NA	NA	NA
3-Phenylpropionic acid	NA	NA	NA	NA	NA	NA	NA	NA	NA		NA	NA	NA	NA	NA	NA	NA	NA	NA		0.0174	0.0238	0.0162	0.023	0.0188	0.0185	0.0253		0.0162	0.0269	0.0202	0.0202	0.0166	0.0172	0.0263
5-Methyltetrahydrofolate	NA	NA	NA	NA	NA	NA	NA	NA	NA		NA	NA	NA	NA	NA	NA	NA	NA	NA		NA	NA	NA	NA	NA	NA	NA		NA	NA	NA	NA	NA	NA	NA
5-Methylthioadenosine	NA	NA	NA	NA	NA	NA	NA	NA	NA		NA	NA	NA	NA	NA	NA	NA	NA	NA		NA	NA	NA	NA	NA	NA	NA		NA	NA	NA	NA	NA	NA	NA
5-Oxoproline	0.0513	0.0444	0.0347	0.0382	0.0812	0.0699	0.0514	0.0373	0.0281		0.0399	0.056	0.0839	0.0421	0.112	0.0395	0.0661	0.0481	0.0486		0.0254	0.0248	0.0213	0.0166	0.0264	0.0372	0.0531		0.0317	0.0306	0.101	0.0291	0.015	0.0409	0.0223
6,8-Thioctic acid	NA	NA	NA	NA	NA	NA	NA	NA	NA		NA	NA	NA	NA	NA	NA	NA	NA	NA		NA	NA	NA	NA	NA	NA	NA		NA	NA	NA	NA	NA	NA	NA
alpha-Aminoadipate	0.00989	0.0125	0.0108	0.00857	0.00737	0.00792	0.0106	0.00601	0.00516		0.0695	0.0255	0.0223	0.0168	0.0166	0.00403	0.00897	0.0155	0.0187		0.0314	0.0392	0.0322	0.0315	0.0315	0.0376	0.0461		0.0469	0.0282	0.0327	0.0361	0.0266	0.0289	0.0473
Adenine	NA	NA	NA	NA	NA	NA	NA	NA	NA		NA	NA	NA	NA	NA	NA	NA	NA	NA		0.00418	0.000299	0.00143	0.0045	0.00251	NA	0.000505		0.00596	0.012	0.00764	0.00779	0.00487	NA	0.000799
Adenosine	0.00444	NA	0.00125	0.0014	0.00145	0.00869	0.00218	0.00549	0.00931		0.00421	0.0125	0.00231	0.0023	0.00241	0.00278	0.00215	0.0125	0.0216		0.00277	0.00241	0.0145	0.00142	0.00283	0.00313	0.00822		0.00414	0.01	0.392	0.00495	0.00238	0.00637	0.00614
Adenylosuccinate	NA	NA	NA	NA	NA	NA	NA	NA	NA		NA	NA	NA	NA	NA	NA	NA	NA	NA		NA	NA	NA	NA	NA	NA	NA		NA	NA	NA	NA	NA	NA	NA
ADP	0.0154611	0.00675518	0.0071409	0.00489571	0.05399	0.0170846	0.0122115	0.0316864	0.0249827		0.0488626	0.0476746	0.067132	0.0270896	0.0178332	0.00616571	0.0836106	0.0809553	0.0364601		0.0892	0.0569	0.0645	0.103	0.0799	0.103	0.0764		0.0848	0.033	0.0351	0.0882	0.0649	0.0534	0.0763
Ala	0.714	0.674	0.546	0.518	0.664	0.581	0.801	0.355	0.652		0.649	1.7	1.06	1.43	0.866	0.432	0.822	0.962	1.02		0.906	0.733	0.872	1.19	1.04	0.694	1.21		1.25	1.72	2.12	0.982	1.39	0.826	0.971
Ala-Ala	0.00127	0.00104	0.000889	0.00107	0.00107	0.000726	0.000762	0.000871	NA		0.00166	0.00375	0.00394	0.00693	0.00179	0.000676	0.0277	0.00414	0.00419		NA	NA	NA	NA	NA	NA	NA		NA	NA	NA	NA	NA	NA	NA
AMP	NA	0.00128	0.00169	NA	0.00266	NA	0.00376	0.0617	0.0172		0.161	0.114	0.132	NA	0.0173	NA	0.124	0.191	0.0742		0.00283	NA	0.00467	0.00335	0.00338	NA	0.00408		0.00335	0.0108	0.0118	0.00342	0.00319	NA	0.00288
Anthranilate	0.000555	NA	NA	0.000958	NA	0.00141	0.00203	NA	0.000352		0.000396	0.000911	0.000388	0.00121	NA	0.000451	0.0012	0.000525	0.00101		NA	NA	NA	NA	NA	NA	NA		NA	NA	NA	NA	NA	NA	NA
Arg	0.673	0.643	0.474	0.433	0.559	0.396	0.683	0.193	0.401		0.353	0.677	0.632	0.904	0.586	0.245	0.579	0.64	0.773		0.199	0.215	0.195	0.229	0.26	0.228	0.206		0.202	0.226	0.44	0.519	0.176	0.168	0.187
Argininosuccinate	0.00796	0.00656	0.00615	0.00345	0.00745	0.00541	0.00955	0.0013	0.00693		0.00705	0.0148	0.0306	0.0222	0.0157	0.00287	0.00814	0.00861	0.00868		0.00146	0.00274	0.00272	NA	0.0026	0.00235	0.00544		0.00194	0.0112	0.015	NA	0.00259	0.00138	0.00254
Ascorbic acid	NA	NA	NA	NA	NA	NA	NA	NA	NA		NA	NA	NA	NA	NA	NA	NA	NA	NA		NA	NA	NA	NA	NA	NA	NA		NA	NA	NA	NA	NA	NA	NA
Asn	0.134	0.149	0.118	0.0882	0.118	0.112	0.166	0.0738	0.108		0.129	0.279	0.313	0.368	0.301	0.08	0.196	0.364	0.263		0.0558	0.0913	0.0848	0.0811	0.0824	0.102	0.108		0.0795	0.173	0.181	0.133	0.0818	0.0628	0.0871
Asp	0.682	0.49	0.339	0.172	0.462	0.515	0.506	0.279	0.681		0.246	0.328	0.584	0.547	0.787	0.226	0.376	0.623	0.666		0.18	0.0288	0.325	0.258	0.27	0.252	0.269		0.242	0.176	0.207	0.0706	0.195	0.191	0.3
ATP	0.00542	NA	0.000954	0.000906	0.0014	0.00478	0.00265	0.0151	0.00768		0.0193	0.0263	0.0255	0.00397	0.00782	0.00286	0.0526	0.0197	0.00964		NA	0.00597	0.00745	NA	NA	0.0039	0.0044		NA	0.00458	0.0086	0.0054	NA	NA	NA
Azelaic acid	NA	NA	NA	NA	NA	NA	NA	NA	NA		NA	NA	NA	NA	NA	NA	NA	NA	NA		NA	NA	NA	NA	NA	NA	NA		NA	NA	NA	NA	NA	NA	NA
beta-Ala	0.0176	0.0143	0.0128	0.00845	0.00821	0.0138	0.0173	0.00918	0.0219		0.0381	0.0265	0.0414	0.023	0.00946	0.0101	0.0522	0.0535	0.0207		0.00646	0.0421	0.0177	0.01	0.00856	0.0147	0.0207		0.0105	0.00818	0.0192	0.0106	0.00718	0.0194	0.0157
b-Ala-Lys	NA	NA	NA	NA	NA	NA	NA	NA	NA		NA	NA	NA	NA	NA	NA	NA	NA	NA		NA	NA	NA	NA	NA	NA	NA		NA	NA	NA	NA	NA	NA	NA
Benzoic acid	NA	NA	NA	NA	NA	NA	NA	NA	NA		NA	NA	NA	NA	NA	NA	NA	NA	NA		NA	NA	NA	NA	NA	NA	NA		NA	NA	NA	NA	NA	NA	NA
Betaine	0.541	0.338	0.129	0.0711	0.157	0.108	0.218	0.139	0.767		0.193	0.353	0.186	0.365	0.222	0.114	0.0566	0.298	0.303		0.026	0.0368	0.0355	0.0203	0.0241	0.0458	0.0298		0.024	0.0629	0.187	NA	0.0221	0.0474	0.0297
Betaine aldehyde	NA	0.00106	0.000686	0.000368	0.00132	0.000957	0.00142	NA	0.00191		NA	0.000671	0.000986	0.00183	0.00247	0.000579	NA	NA	0.000971		NA	NA	NA	NA	NA	NA	NA		NA	NA	NA	NA	NA	NA	NA
Carnitine	0.727	0.244	0.161	0.172	0.278	0.205	0.55	0.176	1.42		0.489	0.364	0.299	0.827	0.643	0.156	0.199	0.418	0.604		0.161	0.304	0.192	0.159	0.143	0.159	0.226		0.174	0.222	0.608	0.085	0.148	0.309	0.158
CDP-choline	0.000176	0.000313	0.00117	0.0017	NA	NA	0.00565	0.000899	0.00321		0.0261	0.0398	0.0354	0.0262	0.0084	0.000801	0.0333	0.0407	0.00707		NA	0.00144	0.00622	0.0231	0.0093	0.00176	0.00231		0.0139	0.0143	0.0191	0.0375	0.0174	0.00146	0.00225
Choline	0.51	0.446	0.411	0.366	0.525	0.594	0.623	0.368	0.896		0.4	0.68	0.607	0.852	0.797	0.49	0.599	0.971	0.847		0.885	0.374	0.744	0.945	0.846	0.527	0.8		0.838	1.91	2.16	0.997	0.817	0.503	0.61
cis-Aconitate	NA	0.000424	0.000585	NA	0.00132	0.00163	0.00191	NA	NA		NA	NA	NA	NA	NA	NA	NA	NA	NA		0.477	0.0214	0.219	0.329	0.379	0.076	0.199		0.385	0.295	0.177	0.939	0.505	0.411	0.126
Citramalic acid	NA	NA	NA	NA	NA	NA	NA	NA	NA		NA	NA	NA	NA	NA	NA	NA	NA	NA		NA	NA	NA	NA	NA	NA	NA		NA	NA	NA	NA	NA	NA	NA
Citrate	0.0711	0.115	0.0545	0.0755	0.0988	0.104	0.0786	0.061	0.107		0.0904	0.0774	0.0936	0.0528	0.0424	0.0801	0.0712	0.106	0.124		1.82	0.0744	0.844	1.28	1.5	0.286	0.783		1.49	1.09	0.677	3.4	2	1.66	0.468
Citrulline	0.027	0.0318	0.0189	0.0245	0.0386	0.0272	0.0213	0.0339	0.0166		0.0431	0.0442	0.0714	0.0245	0.0188	0.0141	0.0448	0.0252	0.022		NA	NA	NA	NA	NA	NA	NA		NA	NA	NA	NA	NA	NA	NA
CMP	NA	NA	NA	NA	NA	NA	NA	NA	NA		NA	NA	NA	NA	NA	NA	NA	NA	NA		NA	NA	NA	NA	NA	NA	NA		NA	NA	NA	NA	NA	NA	NA
Creatine	0.364	0.495	0.262	0.38	0.323	0.402	0.455	0.346	0.543		2.55	4.23	2.62	1.67	0.337	0.295	3.51	2.22	0.41		2.27	3.3	2.49	2.57	2.62	2.28	2.37		2.29	2.28	3.7	2.06	2.48	1.99	2
Creatinine	0.0409	0.0358	0.0216	0.0344	0.04	0.0574	0.0373	0.0473	0.0677		0.042	0.0399	0.043	0.0316	0.038	0.0506	0.0306	0.0454	0.0691		0.0569	0.0484	0.0524	0.0542	0.0506	0.0528	0.0597		0.0548	0.0383	0.0555	0.0606	0.0518	0.0512	0.0527
Cystathionine	NA	NA	NA	NA	NA	NA	NA	NA	NA		NA	NA	NA	NA	NA	NA	NA	NA	NA		NA	NA	NA	NA	NA	NA	NA		NA	NA	NA	NA	NA	NA	NA
Diethanolamine	0.0016	0.00164	0.00148	0.00146	0.00192	0.00148	0.00109	0.00148	0.00117		0.00122	0.00152	0.00108	0.00131	0.00153	0.00128	0.00145	0.00147	0.00138		NA	0.00165	0.00237	0.00169	0.00192	0.0016	0.00156		0.00201	0.00177	0.00238	0.00469	0.00191	0.00168	0.0017
Dihydroxyacetone phosphate	0.00745	0.0104	0.00682	0.0142	0.0147	0.00458	0.0137	0.00588	0.00174		0.00269	0.00545	0.0122	0.00572	0.00705	0.00369	0.00314	0.00259	0.00141		NA	NA	NA	NA	NA	NA	NA		NA	NA	NA	NA	NA	NA	NA
Ethanolamine phosphate	0.23	0.194	0.104	0.0768	0.135	0.122	0.231	0.0799	0.317		0.422	0.324	0.523	0.447	0.343	0.135	0.478	0.605	0.318		0.561	0.375	0.634	0.475	0.28	0.621	0.374		0.485	0.586	0.626	0.241	0.0923	0.222	0.357
Fructose 1,6-diphosphate	0.00701	0.00337	NA	NA	0.00768	0.0101	0.00282	0.00152	0.00822		0.0265	0.0488	0.129	0.0488	0.0192	0.00675	0.151	0.03	0.00662		NA	NA	NA	NA	NA	NA	NA		NA	NA	NA	NA	NA	NA	NA
Fructose 6-phosphate	0.0111	0.0287	0.0178	0.0167	0.0213	0.00491	0.0248	0.000828	0.00273		NA	NA	NA	NA	0.00615	0.00617	NA	0.00236	0.00322		NA	NA	NA	NA	NA	NA	NA		NA	NA	NA	NA	NA	NA	NA
Fumarate	0.0104	0.0116	0.00972	0.00602	0.00856	0.011	0.0154	0.00448	0.0172		0.0186	0.0416	0.0496	0.0301	0.0184	0.00777	0.028	0.0285	0.0169		0.0206	0.038	0.0194	0.0177	0.0161	0.0216	0.0343		0.026	0.0564	0.0655	0.0281	0.00815	NA	0.0344
GABA	0.00731	0.00613	0.0033	0.00194	NA	0.00393	0.00535	0.00184	0.00642		0.0151	0.0114	0.00705	0.0161	NA	0.00257	0.0209	0.00863	0.00664		0.00585	0.00679	0.00775	0.00527	0.0051	0.0173	0.0312		0.00911	0.0592	0.0914	NA	0.00495	0.00573	0.0233
g-Butyrobetaine	0.0383	0.0151	0.0157	0.00715	0.0124	0.0137	0.0261	0.0134	0.0434		0.0249	0.0226	0.0227	0.0451	0.019	0.0114	0.00843	0.0219	0.0214		0.00353	0.0115	0.00778	0.00461	0.00462	0.0049	0.00552		0.00409	0.00612	0.0225	NA	0.00449	0.0085	0.00484
GDP	0.00601575	0.00415945	0.0029366	0.0020797	0.0398422	0.00483116	0.0052441	0.00765535	0.00980042		0.0215769	0.0207599	0.0260155	0.0105107	0.0083655	0.0024938	0.0245773	0.0324573	0.0124633		0.00805	0.00335	0.00494	0.00587	0.00745	0.00422	0.00678		0.00663	0.00817	0.0117	0.00902	0.00825	0.00492	0.00422
Gln	0.82	0.792	0.527	0.544	0.591	0.508	1.1	0.532	0.913		1.34	1.58	1.77	1.17	1.51	0.521	1.07	1.51	1.42		0.788	1.26	1.13	0.801	0.825	0.875	1.31		0.926	1.24	2.35	0.692	0.816	0.846	1.09
Glu	2.31	2	1.35	0.993	1.62	1.55	2.76	0.81	2.31		2.62	3.16	3.28	3.23	2.76	1.29	1.93	4.5	2.66		2.94	1.85	2.42	3.19	2.7	2.11	1.79		2.89	3	3.3	2.81	2.69	1.67	1.64
Gluconate	0.00693	NA	0.00331	0.00632	0.00754	0.00686	0.00725	0.00882	0.00973		0.0401	0.0458	0.039	0.0112	0.00602	0.00648	0.0332	0.0327	0.0238		NA	NA	NA	NA	NA	NA	NA		NA	NA	NA	NA	NA	NA	NA
Glucose and other monosaccharides	0.111463	0.0941819	0.110559	0.158935	0.119382	0.155744	0.0849713	0.197837	0.0899276		0.0117043	0.0184678	0.0321896	0.0268361	0.052581	0.0972327	0.0194002	0.0153904	0.0459763		0.669403	0.561917	0.613533	0.626891	0.74231	0.513141	0.557671		0.725069	0.465547	0.347636	0.696331	0.681711	0.482647	0.607402
Glucose 1-phosphate	0.00542	0.00339	NA	NA	0.00313	0.00492	0.0242	0.00175	0.00354		0.00819	0.0244	NA	NA	0.00476	0.00311	0.0779	0.00511	0.0044		NA	NA	NA	NA	NA	NA	NA		NA	NA	NA	NA	NA	NA	NA
Glucose 6-phosphate	0.0547	0.132	0.0808	0.0753	0.103	0.0266	0.134	0.00514	0.0169		0.00942	0.0439	0.065	0.0544	0.0337	0.0349	0.0277	0.00615	0.00565		0.103	NA	0.036	0.0881	0.0844	0.0222	0.103		0.0819	0.189	0.0284	0.0492	0.0368	0.052	NA
Glutathione(ox)	NA	NA	NA	NA	NA	NA	NA	NA	NA		NA	NA	NA	NA	NA	NA	NA	NA	NA		0.00185	0.399	0.407	0.00986	0.15	0.452	0.479		0.0563	0.271	0.453	0.0138	0.0445	NA	0.504
Glu-Glu	0.00058	0.000929	0.000686	0.000472	0.000531	NA	0.000407	0.000537	0.000401		0.00057	0.00121	0.00221	0.000888	0.000419	NA	0.00271	0.00109	0.000839		NA	NA	NA	NA	NA	NA	NA		NA	NA	NA	NA	NA	NA	NA
Gly	0.743	0.668	0.551	0.381	0.735	0.603	0.98	0.302	0.865		0.87	1.3	1.03	1.26	1.06	0.37	0.641	0.958	0.97		1.05	0.523	0.755	1.13	0.865	0.777	0.61		1.02	0.84	1.77	0.823	0.873	0.627	0.509
Glycerate	NA	NA	NA	NA	NA	NA	NA	NA	NA		NA	NA	NA	NA	NA	NA	NA	NA	NA		NA	NA	NA	NA	NA	NA	NA		NA	NA	NA	NA	NA	NA	NA
Glycerophosphocholine	NA	NA	NA	NA	NA	NA	NA	NA	NA		NA	NA	NA	NA	NA	NA	NA	NA	NA		0.0745	0.0954	0.162	0.0841	0.165	0.0536	0.182		0.0929	0.588	1.17	0.079	0.272	0.162	0.132
Glycerol 3-phosphate	NA	NA	NA	NA	NA	NA	NA	NA	NA		NA	NA	NA	NA	NA	NA	NA	NA	NA		NA	NA	NA	NA	NA	NA	NA		NA	NA	NA	NA	NA	NA	NA
Gly-Gly	0.00485	0.00358	0.00222	0.00209	0.00257	0.0019	0.00285	0.00128	0.00331		0.00614	0.00595	0.00631	0.00722	0.00305	0.0011	0.0146	0.00989	0.00618		0.0024	0.000716	0.00124	NA	0.00224	0.000502	0.00214		0.0024	0.0032	0.00175	NA	0.00304	0.00121	0.00106
Gly-Leu	NA	NA	NA	NA	NA	NA	NA	NA	NA		NA	NA	NA	NA	NA	NA	NA	NA	NA		NA	NA	NA	NA	NA	NA	NA		NA	NA	NA	NA	NA	NA	NA
GMP	0.0145	0.000303	0.000459	0.00251	NA	0.0153	0.00103	0.016	0.0193		0.0627	0.0708	0.0883	0.0238	0.0126	0.00596	0.0663	0.0856	0.0449		NA	NA	NA	NA	NA	NA	NA		NA	NA	NA	NA	NA	NA	NA
GTP	0.000758	0.00028	NA	NA	NA	0.000558	0.000433	0.00118	0.000969		0.00411	0.00427	0.0042	0.000824	0.00071	0.000398	0.00768	0.00355	0.000853		NA	NA	NA	NA	NA	NA	NA		NA	NA	NA	NA	NA	NA	NA
Guanidoacetate	0.00252	0.00608	0.00316	0.00229	0.00307	0.00397	0.00513	0.00303	0.00426		0.0395	0.0107	0.0193	0.0115	0.00871	0.00426	0.0034	0.00496	0.00425		0.00125	0.00452	0.00366	0.00228	0.00208	0.00394	0.00553		0.00189	0.00258	0.00305	NA	0.00144	0.00266	0.00448
Guanosine	0.0579	0.0444	0.0229	0.0209	0.0375	0.0279	0.0589	0.00762	0.0697		0.0181	0.0199	0.00445	0.0361	0.0549	0.0189	0.0044	0.0218	0.0404		0.135	0.0922	0.133	0.137	0.14	0.145	0.103		0.113	0.0976	0.162	0.25	0.114	0.0872	0.0978
Hexanoic acid	NA	NA	NA	NA	NA	NA	NA	NA	NA		NA	NA	NA	NA	NA	NA	NA	NA	NA		NA	NA	NA	NA	NA	NA	NA		NA	NA	NA	NA	NA	NA	NA
His	0.137	0.173	0.139	0.155	0.137	0.162	0.177	0.12	0.145		0.208	0.289	0.368	0.345	0.242	0.11	0.208	0.312	0.277		0.0837	0.175	0.0962	0.11	0.109	0.0952	0.14		0.108	0.227	0.166	0.308	0.14	0.107	0.11
Histamine	0.101	0.211	0.114	0.0806	0.0915	0.0485	0.182	0.0183	0.0986		0.0122	0.107	0.0439	0.139	0.0493	0.0381	0.0479	NA	0.0603		0.057	0.016	0.127	0.0716	0.0895	0.11	0.0607		0.105	0.0117	0.0313	0.134	0.0665	0.0448	0.0732
Hydroxyproline	NA	NA	NA	NA	NA	NA	NA	NA	NA		NA	NA	NA	NA	NA	NA	NA	NA	NA		0.00653	0.00671	0.00596	0.00782	0.00616	0.00634	0.00667		0.00827	0.00913	0.0141	0.009	0.00654	0.00541	0.00648
Hypotaurine	0.0154	0.0128	0.0133	0.0126	0.0312	0.0199	0.0306	0.0106	0.0523		0.0724	0.0333	0.0648	0.0605	0.0711	0.00824	0.116	0.0901	0.0975		0.0235	0.0415	0.0556	0.0594	0.0403	0.0561	0.0575		0.0238	0.0431	0.161	0.0301	0.0358	0.0223	0.0484
Hypoxanthine	0.453	0.409	0.227	0.232	0.372	0.332	0.464	0.2	0.449		0.38	0.562	0.296	0.7	0.438	0.286	0.246	0.528	0.364		0.24	0.13	0.2	0.284	0.244	0.227	0.227		0.272	0.553	0.322	0.439	0.292	0.129	0.175
Ile	0.363	0.371	0.233	0.212	0.315	0.253	0.396	0.22	0.282		0.462	0.655	0.679	0.684	0.438	0.191	0.558	0.658	0.441		0.224	0.249	0.255	0.323	0.329	0.308	0.275		0.293	0.33	0.295	0.325	0.343	0.166	0.181
Imidazole 4-acetate	0.00427	NA	0.000619	0.00165	0.00212	0.00307	0.00188	NA	0.00171		0.000377	NA	0.000775	0.00097	0.000886	0.00107	0.000657	NA	0.00166		NA	NA	NA	NA	NA	NA	NA		NA	NA	NA	NA	NA	NA	NA
IMP	NA	NA	NA	NA	NA	NA	NA	NA	NA		NA	NA	NA	NA	NA	NA	NA	NA	NA		NA	NA	NA	NA	NA	NA	NA		NA	NA	NA	NA	NA	NA	NA
Inosine	0.247	0.148	0.0835	0.0747	0.142	0.141	0.259	0.0579	0.336		0.181	0.14	0.04	0.23	0.223	0.0965	0.0763	0.201	0.184		0.841	0.652	0.744	0.87	0.81	0.758	0.765		0.817	0.85	0.88	1.17	0.68	0.531	0.602
Isocitrate	0.00286	0.00451	0.000683	0.00569	0.00128	0.00381	0.00157	0.00187	0.000846		0.00185	0.00289	0.0031	0.00193	0.000982	0.00149	0.00196	0.00208	0.00149		0.109	0.00101	0.0273	0.0689	0.0644	0.00877	0.0307		0.063	0.0263	0.01	0.0891	0.0966	0.0881	0.0146
Isonicotinamide; Nicotinamide	0.0735	0.0573	0.0236	0.0227	0.0411	0.04	0.0786	0.0238	0.0668		0.0827	0.141	0.0914	0.105	0.0931	0.0336	0.0707	0.108	0.0904		NA	NA	NA	NA	NA	NA	NA		NA	NA	NA	NA	NA	NA	NA
Itaconic acid	NA	NA	NA	NA	NA	NA	NA	NA	NA		NA	NA	NA	NA	NA	NA	NA	NA	NA		0.00228	NA	0.00183	0.00348	0.00311	0.00138	0.00349		0.00257	NA	0.00464	NA	0.00601	0.00155	0.00255
Kynurenine	0.0131	NA	0.0183	0.0142	0.0236	0.00957	0.0066	NA	0.0345		0.0229	0.0675	0.0527	0.0224	0.0239	0.00422	0.0142	0.047	0.0228		0.00337	0.00156	0.00826	0.003	0.00277	0.0025	0.00154		0.00394	0.00435	0.00398	NA	0.00251	0.0012	0.00155
Lactate	1.05	2.48	NA	1.23	2.2	1.65	4.17	1.33	2.89		6.05	7.52	8.58	9.33	3.17	3.55	8.66	8.13	4.07		4.92	2.81	3.94	6.88	4.87	2.81	3.93		6.33	6.16	4.74	6.55	7.68	2.75	3.69
Lauric acid	0.0216	0.0231	0.019	0.037	0.0428	0.0348	0.0299	0.0369	0.0305		0.0201	0.0127	0.0169	0.00936	0.0337	0.027	0	0.0215	0.0604		NA	NA	NA	NA	NA	NA	NA		NA	NA	NA	NA	NA	NA	NA
Leu	0.998	1.16	0.791	0.691	0.845	0.719	1.01	0.549	0.717		0.914	1.44	1.52	1.79	1.16	0.515	1.54	1.58	1.32		0.342	0.367	0.435	0.459	0.497	0.383	0.466		0.473	0.74	0.567	0.61	0.606	0.277	0.35
Lys	0.802	0.833	0.709	0.726	0.827	0.583	0.916	0.376	0.511		0.45	0.877	0.822	0.957	0.79	0.401	0.71	0.768	0.931		0.347	0.346	0.402	0.456	0.478	0.318	0.451		0.459	0.642	0.759	1	0.448	0.387	0.355
Malate	0.115	0.0954	0.0673	0.0764	0.106	0.108	0.132	0.0566	0.142		0.188	0.317	0.38	0.278	0.164	0.0812	0.259	0.228	0.12		0.196	0.259	0.206	0.249	0.202	0.214	0.396		0.268	0.632	0.664	0.256	0.255	0.162	0.203
Met	0.114	0.132	0.106	0.0609	0.0985	0.0784	0.113	0.0523	0.0823		0.0872	0.155	0.22	0.187	0.127	0.0425	0.24	0.186	0.151		0.0538231	0.0662989	0.0659341	0.0739225	0.0653664	0.0843012	0.0640566		0.0121945	0.0994976	0.0793564	NA	0.0435992	0.0344865	0.0415088
Methionine sulfoxide	NA	NA	NA	NA	NA	NA	NA	NA	NA		NA	NA	NA	NA	NA	NA	NA	NA	NA		0.000488	0.000683	NA	0.00168	0.00215	0.00209	0.00149		0.00116	0.00103	NA	0.00409	0.0018	0.0019	0.00109
N,N-Dimethylglycine	0.00266	0.00315	0.00263	0.00233	0.00208	0.00235	0.00183	0.0074	0.00397		0.00266	0.00336	0.00536	0.00252	0.00229	0.00208	0.00125	0.00783	0.00365		NA	NA	NA	NA	NA	NA	NA		NA	NA	NA	NA	NA	NA	NA
N5-Ethylglutamine	0.00107	0.000763	0.000646	0.00068	NA	0.00113	NA	0.00104	NA		0.00202	0.00112	0.00185	0.00188	NA	0.00105	NA	0.0013	0.0014		NA	NA	NA	NA	NA	NA	NA		NA	NA	NA	NA	NA	NA	NA
N6-Acetyllysine	0.00304	0.00241	0.00279	0.00229	0.00262	0.00156	0.00225	0.00147	0.00161		0.00183	0.00337	0.00541	0.00219	0.00202	0.000915	0.00422	0.00302	0.00345		NA	NA	NA	NA	NA	NA	NA		NA	NA	NA	NA	NA	NA	NA
N8-Acetylspermidine	0.00277	0.00374	0.00101	0.0011	0.00171	0.00111	0.00517	0.0011	0.00152		0.00475	0.0403	0.0148	0.0134	0.00193	0.000644	0.0156	0.00808	0.00602		NA	NA	NA	NA	NA	NA	NA		NA	NA	NA	NA	NA	NA	NA
N-Acetylaspartic acid	NA	NA	NA	NA	NA	NA	NA	NA	NA		NA	NA	NA	NA	NA	NA	NA	NA	NA		NA	NA	NA	NA	NA	NA	NA		NA	NA	NA	NA	NA	NA	NA
N-Acetyl-beta-alanine	NA	NA	NA	NA	NA	NA	NA	NA	NA		NA	NA	NA	NA	NA	NA	NA	NA	NA		NA	NA	NA	NA	NA	NA	NA		NA	NA	NA	NA	NA	NA	NA
N-Acetylglucosamine	NA	NA	NA	NA	NA	NA	NA	NA	NA		NA	NA	NA	NA	NA	NA	NA	NA	NA		NA	NA	NA	NA	NA	NA	NA		NA	NA	NA	NA	NA	NA	NA
N-Acetylglutamic acid	NA	NA	NA	NA	NA	NA	NA	NA	NA		NA	NA	NA	NA	NA	NA	NA	NA	NA		0.00364	NA	0.0042	0.00705	0.00606	0.00213	0.00182		0.00266	NA	0.0008	NA	0.00428	0.000442	0.00158
N-Acetylmethionine	0.0033	0.00375	NA	0.00257	0.00283	0.00252	0.00435	0.00248	0.00296		0.00391	0.0088	0.0127	0.00688	0.00364	0.00136	0.0071	0.0113	0.00488		NA	NA	NA	NA	NA	NA	NA		NA	NA	NA	NA	NA	NA	NA
N-Acetylneuraminate	0.0113	0.0104	NA	0.00206	0.00579	0.00556	0.014	0.00347	0.00905		0.00579	0.0287	0.0242	0.0782	0.00957	0.00522	0.0142	0.0191	0.0132		0.0102	NA	0.0136	0.00891	0.00584	0.00369	0.00532		0.00688	0.00612	0.00985	0.00793	0.00826	0.00654	0.00452
N-Acetylornithine	0.00166	0.00279	0.00155	0.00171	0.00169	NA	NA	0.000894	0.00106		0.00138	0.00333	0.00897	0.00284	0.00165	0.0015	0.00935	0.00405	0.00241		NA	NA	NA	NA	NA	NA	NA		NA	NA	NA	NA	NA	NA	NA
N-Acetylputrescine	NA	NA	NA	NA	NA	NA	NA	NA	NA		NA	NA	NA	NA	NA	NA	NA	NA	NA		0.00414	0.000731	0.00505	0.00586	0.00795	0.0028	0.00545		0.0106	0.00622	0.0025	0.0247	0.00994	0.00478	0.00277
NAD+	0.000861	NA	NA	0.000202	0.00034	0.00118	NA	0.000493	0.00811		0.012	0.00185	0.00138	0.000612	0.000879	0.000759	0.00973	0.00329	0.00475		NA	NA	NA	NA	NA	NA	NA		NA	NA	NA	NA	NA	NA	NA
NADH	0.000640746	NA	NA	NA	0.00250973	0.000387082	NA	NA	0.00167445		0.00493028	0.000769071	0.000878636	0.000338232	0.000669014	0.000249688	0.00147505	0.00123204	0.00163881		NA	NA	NA	NA	NA	NA	NA		NA	NA	NA	NA	NA	NA	NA
NADP+	NA	NA	NA	0.000477	0.000525	0.00126	NA	NA	0.00326		0.00379	NA	0.000943	0.000683	0.000936	0.000805	NA	NA	0.00158		NA	NA	NA	NA	NA	NA	NA		NA	NA	NA	NA	NA	NA	NA
NADPH	0.000499587	0.000153195	NA	0.000188062	NA	0.000401373	0.000269977	0.000324639	0.0015836		0.00182203	0.000609936	0.00101622	0.000455824	0.000327192	0.000223797	0.00608708	NA	0.000680439		NA	NA	NA	NA	NA	NA	NA		NA	NA	NA	NA	NA	NA	NA
Nicotinamide; Isonicotinamide	NA	NA	NA	NA	NA	NA	NA	NA	NA		NA	NA	NA	NA	NA	NA	NA	NA	NA		0.13	0.0295	0.114	0.137	0.153	0.0766	0.132		0.142	0.262	0.0742	0.762	0.164	0.0841	0.0991
O-Acetylcarnitine	0.359	0.262	0.239	0.142	0.285	0.185	0.641	0.117	0.63		0.373	0.299	0.325	0.521	0.454	0.152	0.134	0.235	0.492		NA	NA	NA	NA	NA	NA	NA		NA	NA	NA	NA	NA	NA	NA
Octanoic acid	NA	NA	NA	NA	NA	NA	NA	NA	NA		NA	NA	NA	NA	NA	NA	NA	NA	NA		NA	NA	NA	NA	NA	NA	NA		NA	NA	NA	NA	NA	NA	NA
Octylamine	NA	NA	NA	NA	NA	NA	NA	NA	NA		NA	NA	NA	NA	NA	NA	NA	NA	NA		0.0059	0.0034	0.00498	0.00685	0.00729	NA	0.0047		0.00674	0.00613	0.00704	0.0296	0.00848	NA	0.00458
Ophthalmate	0.00838	0.0078	0.00228	0.00204	0.00239	0.00404	0.00476	0.00234	0.00648		0.00342	0.0164	0.00226	0.00264	0.00246	0.00368	0.00849	0.00177	0.00302		NA	NA	NA	NA	NA	NA	NA		NA	NA	NA	NA	NA	NA	NA
Ornithine	0.0488	0.0539	0.0416	0.0891	0.0656	0.0676	0.0491	0.081	0.0328		0.0505	0.0428	0.076	0.0285	0.0246	0.0473	0.0737	0.0299	0.0372		0.0325	0.0327	0.0467	0.0792	0.0785	0.0414	0.122		0.0788	0.267	0.0561	0.29	0.105	0.0816	0.0493
Pantothenate	NA	NA	NA	NA	NA	NA	NA	NA	NA		NA	NA	NA	NA	NA	NA	NA	NA	NA		NA	NA	NA	NA	NA	NA	NA		NA	NA	NA	NA	NA	NA	NA
Pelargonic acid	0.00406	0.0026	0.00401	0.00484	0.00649	0.00675	0.0048	0.0055	0.00663		0.00468	0.00396	0.00549	0.00388	0.00649	0.00547	0.00453	0.00519	0.00905		NA	NA	NA	NA	NA	NA	NA		NA	NA	NA	NA	NA	NA	NA
Phe	0.372	0.576	0.345	0.287	0.36	0.27	0.388	0.212	0.226		0.353	0.576	0.636	0.668	0.448	0.184	0.591	0.575	0.514		0.114	0.113	0.162	0.162	0.161	0.161	0.222		0.152	0.298	0.225	0.287	0.184	0.0977	0.149
Phosphocreatine	0.00149	0.00842	0.00208	0.00381	0.00419	0.00052	0.00188	0.00291	0.000271		0.00199	NA	0.00275	0.000277	0.000202	0.00131	0.00847	0.0239	0.000262		NA	NA	NA	NA	NA	NA	NA		NA	NA	NA	NA	NA	NA	NA
Phosphoenolpyruvate	0.0323	0.0137	0.00788	0.0153	0.0309	0.0244	0.0221	0.00676	0.0112		0.000572	0.000683	0.000452	0.000648	0.00849	0.0275	NA	0.000214	0.000943		NA	NA	NA	NA	NA	NA	NA		NA	NA	NA	NA	NA	NA	NA
Phosphorylcholine	NA	NA	NA	NA	NA	NA	NA	NA	NA		NA	NA	NA	NA	NA	NA	NA	NA	NA		0.0198	0.111	0.066	0.00671	0.00287	0.119	0.0171		0.0122	0.0476	0.108	NA	0.00126	0.0064	0.0345
Pipecolate	0.00272	0.00248	0.00157	0.0012	0.00109	0.00163	0.00301	0.00186	0.00121		0.0108	0.00513	0.00597	0.00159	0.00114	0.00114	0.00428	0.00397	0.00117		NA	NA	NA	NA	NA	NA	NA		NA	NA	NA	NA	NA	NA	NA
Pro	0.47	0.409	0.324	0.339	0.378	0.309	0.48	0.273	0.402		0.693	0.883	0.88	0.757	0.697	0.29	0.616	1.37	0.658		0.284	0.197	0.238	0.278	0.293	0.24	0.311		0.346	0.604	0.628	0.231	0.385	0.249	0.252
Propionic acid	0.00111065	0.00110268	0.000966577	0.00102649	0.000986675	0.000982143	0.00141622	0.00110073	0.00152905		0.00281865	0.00209075	0.00226132	0.00177775	0.00163513	0.00129437	0.00305918	0.00319284	0.00202339		NA	NA	NA	NA	NA	NA	NA		NA	NA	NA	NA	NA	NA	NA
Putrescine	0.00121	0.00243	0.00106	0.000528	0.0012	0	0.00108	0.000814	NA		0.00345	0.0307	0.00213	0.00857	0.000772	0.000629	0.0108	0.023	NA		0.0978	0.00402	0.147	0.0801	0.132	0.0331	0.331		0.17	0.252	0.0907	0.324	0.285	0.27	0.113
Pyridoxamine 5-phosphate	NA	NA	NA	NA	NA	NA	NA	NA	NA		NA	NA	NA	NA	NA	NA	NA	NA	NA		NA	NA	NA	NA	NA	NA	NA		NA	NA	NA	NA	NA	NA	NA
Pyruvate	0.00249	0.00194	0.00139	0.00134	NA	0.00224	0.0026	0.00124	0.00272		0.00424	0.00641	0.00864	0.00487	0.00677	0.00154	0.0049	0.0039	0.00208		NA	NA	NA	NA	NA	NA	NA		NA	NA	NA	NA	NA	NA	NA
Ribose 5-phosphate	NA	NA	NA	NA	NA	NA	NA	NA	NA		NA	NA	NA	NA	NA	NA	NA	NA	NA		NA	NA	NA	NA	NA	NA	NA		NA	NA	NA	NA	NA	NA	NA
Ribulose 5-phosphate	NA	NA	NA	NA	NA	NA	NA	NA	NA		NA	NA	NA	NA	NA	NA	NA	NA	NA		0.0307	0.0311	0.0298	0.0167	0.0231	0.0353	0.0223		0.023	0.0236	0.017	0.0226	0.021	0.0439	0.031
S-Adenosylhomocysteine	0.00391	0.00239	0.00151	0.00184	0.00308	0.0028	0.0037	0.00212	0.00447		0.00719	0.00608	0.00836	0.0112	0.00726	0.00277	0.00463	0.00652	0.00601		0.0054	0.00373	0.005	0.00643	0.00596	0.00416	0.00517		0.00637	0.0108	0.00951	0.0221	0.00567	0.00261	0.00425
S-Adenosylmethionine	NA	NA	0.000144	NA	0.000358	0.000413	NA	0.000554	0.000856		0.00617	0.00994	0.00686	0.00799	0.00297	0.000173	0.00869	0.00882	0.00275		NA	NA	NA	NA	NA	NA	NA		NA	NA	NA	NA	NA	NA	NA
Sarcosine	0.00272	0.00197	0.00177	0.000996	0.00154	0.00195	0.00277	0.00209	0.00704		0.00886	0.00604	0.00623	0.00185	0.0012	0.00135	0.00345	0.00464	0.00499		NA	NA	NA	NA	NA	NA	NA		NA	NA	NA	NA	NA	NA	NA
Sedoheptulose 7-phosphate	0.017	0.0173	0.00972	0.0134	0.014	0.0156	0.0173	0.00587	0.0593		0.00631	0.00869	0.00752	0.0107	0.00584	0.0115	0.0625	0.011	0.0173		NA	NA	NA	NA	NA	NA	NA		NA	NA	NA	NA	NA	NA	NA
Ser	0.507	0.452	0.337	0.285	0.419	0.327	0.52	0.188	0.33		0.249	0.536	0.627	0.783	0.611	0.177	0.59	0.513	0.658		0.305	0.311	0.356	0.375	0.403	0.328	0.524		0.431	0.727	0.639	0.513	0.406	0.298	0.33
Spermidine	0.00632348	0.00829369	0.00212502	0.00325579	0.00494037	0.00288602	0.00145972	0.00754923	0.00342032		NA	0.0101545	0.00506916	0.00651397	0.000653016	0.00140587	NA	NA	0.00156163		0.574321	0.00267148	0.097899	0.218455	0.315098	0.0102402	0.167617		0.260999	0.128114	0.0256398	0.930938	0.658512	0.840552	0.0605005
Spermine	0.00120796	0.00126719	0.000377507	0.000421226	0.00104243	0.000936719	0.000204831	0.00207292	0.000768798		0.000446107	0.00112275	0.00127459	0.000914229	0.000147286	0.000178562	0.00093243	0.000329029	0.000164466		1.43	0.00272	0.183	0.378	0.988	0.00595	0.168		0.661	0.172	0.0184	1.94	2.02	1.84	0.0468
Succinate	0.0528	0.0358	0.0186	0.0115	0.0231	0.0284	0.00762	0.0141	0.086		0.138	0.0379	0.0124	0.036	0.0155	0.0355	0.0408	0.0807	0.109		0.203	0.0772	0.181	0.211	0.165	0.0617	0.0908		0.216	0.23	0.405	0.243	0.247	0.0834	0.134
Taurine	0.339	0.297	0.241	0.159	0.231	0.215	0.353	0.194	0.431		0.495	0.394	0.611	0.533	0.335	0.233	0.643	0.633	0.355		1.38	1.05	1.02	1.44	1.22	0.936	0.704		0.997	0.833	0.68	1.43	1.17	0.768	0.764
Thr	0.377	0.329	0.235	0.234	0.298	0.256	0.438	0.146	0.26		0.299	0.556	0.512	0.67	0.525	0.162	0.533	0.536	0.5		0.266	0.239	0.326	0.289	0.304	0.28	0.356		0.35	0.483	0.737	0.325	0.342	0.245	0.257
Threonic acid	0.0892	0.0739	0.0469	0.0335	0.0706	0.0527	0.0433	NA	0.0658		0.0435	0.0446	0.0492	0.0254	0.0381	0.0781	0.0428	NA	0.0702		0.00154	0.00317	0.0016	0.00121	NA	0.00262	0.00241		0.00117	0.00431	0.00141	NA	NA	0.00226	0.00265
Triethanolamine	0.00301	0.00704	0.00245	0.00348	0.0118	0.00312	0.00239	0.00338	0.00428		0.00176	0.00248	0.00229	0.00304	0.0144	0.00259	0.00293	0.00336	0.00253		0.00774	0.00764	0.00874	0.00381	0.00435	0.00363	0.00689		0.00473	0.0139	0.00698	0.0225	0.0132	0.00237	0.00223
Trimethylamine N-oxide	0.0096	0.00247	0.0023	0.00569	0.00684	0.0106	0.00679	0.00429	0.00287		0.0131	0.00356	0.00512	0.00659	0.00691	0.0106	0.00993	0.00911	0.00329		0.00762	0.000741	0.00394	0.00704	0.00393	0.00335	NA		0.00324	0.000825	0.00276	0.0165	0.00558	0.00489	NA
Trp	0.0228	0.0558	0.0209	0.0272	0.0194	0.029	0.0425	0.0324	NA		0.0452	0.0404	0.0524	0.0862	0.0564	0.0316	0.0558	0.0484	0.0547		0.025	NA	0.0254	0.0372	0.0348	0.0274	0.0433		0.0313	NA	0.0462	0.115	0.0461	0.0262	0.032
Tyr	0.216	0.317	0.209	0.151	0.191	0.142	0.226	0.0876	0.135		0.187	0.332	0.396	0.374	0.276	0.0944	0.306	0.308	0.276		0.101	0.0847	0.12	0.128	0.145	0.136	0.184		0.133	0.245	0.18	0.278	0.147	0.0888	0.107
UDP	0.00105	NA	NA	NA	NA	NA	0.000418	0.00238	0.00105		0.0118	0.0123	0.0141	0.000962	0.00214	NA	0.0174	0.0181	0.00248		NA	NA	NA	NA	NA	NA	NA		NA	NA	NA	NA	NA	NA	NA
UDP-glucose	0.0262	0.00263	0.00104	0.00412	0.00319	0.00702	0.00168	0.0104	0.0218		0.0579	0.0473	0.0416	0.0142	0.0107	0.00549	0.0692	0.0955	0.0268		NA	NA	NA	NA	NA	NA	NA		NA	NA	NA	NA	NA	NA	NA
UMP	0.0126	0.000873	0.000586	0.00234	NA	0.00943	0.00125	0.00817	0.0135		0.0667	0.0674	0.0906	0.011	0.013	0.00594	0.0857	0.144	0.0418		NA	NA	NA	NA	NA	NA	NA		NA	NA	NA	NA	NA	NA	NA
Uracil	NA	NA	NA	NA	NA	NA	NA	NA	NA		NA	NA	NA	NA	NA	NA	NA	NA	NA		NA	NA	NA	NA	NA	NA	NA		NA	NA	NA	NA	NA	NA	NA
Urate	0.022	0.0249	0.0181	0.032	0.0247	0.0234	0.0193	0.0249	0.0307		0.0178	0.0219	0.0206	0.0257	0.0242	0.0228	0.0123	0.0316	0.0449		NA	NA	NA	NA	NA	NA	NA		NA	NA	NA	NA	NA	NA	NA
Urea	1.59	1.23	0.649	0.927	1.09	1.67	1.44	1.48	1.69		1.59	1.32	1.35	0.904	1.01	1.52	1.33	1.43	1.71		0.454	0.652	0.718	0.453	0.847	0.796	0.83		0.47	0.621	0.757	NA	0.84	0.804	0.742
Uric acid	0.0568	0.0597	0.0442	0.0767	0.068	0.056	0.0542	0.0606	0.0907		0.0512	0.0517	0.0647	0.0732	0.0711	0.0577	0.0438	0.0976	0.118		NA	NA	NA	NA	NA	NA	NA		NA	NA	NA	NA	NA	NA	NA
Uridine	0.0151	0.0328	0.0141	0.013	0.0259	0.0158	0.0172	0.00795	0.00939		0.00918	0.00674	0.00778	0.00722	0.00617	0.0101	0.00442	0.0142	0.00656		0.0396	0.0265	0.0462	0.0319	0.0506	0.0517	0.0677		0.0395	0.125	0.0968	NA	0.0343	0.0378	0.0495
Val	0.636	0.611	0.41	0.46	0.524	0.523	0.629	0.459	0.519		0.842	0.937	1.01	1.02	0.74	0.397	0.92	1.01	0.875		0.277	0.343	0.344	0.308	0.386	0.292	0.371		0.352	0.53	0.447	0.315	0.424	0.244	0.297
Xanthine	0.00526	0.0116	0.0077	0.0088	0.0117	0.0088	0.0128	0.00456	0.00601		0.0197	0.0352	0.0284	0.0643	0.0104	0.00645	0.0235	0.0211	0.0173		NA	NA	NA	NA	NA	NA	NA		NA	NA	NA	NA	NA	NA	NA

## Sheet: Supplementary Table S2
Supplementary Table S2. Quantified metabolome data of normal and tumor lung and prostate tissues. Values represent absolute concentrations of each metabolite in [nmol/g tissue].
	Lung																				Prostate
	Normal										Tumor										Normal								Tumor
	L1	L2	L3	L4	L5	L6	L7	L8	L9		L1	L2	L3	L4	L5	L6	L7	L8	L9		P1	P2	P3	P4	P5	P6	P7		P1	P2	P3	P4	P5	P6	P7
3PG	391.72	161.77	93.59	175.32	315.07	482.77	287.12	209.63	444.66		41.42	41.25	57.17	46.58	195.65	368.43	369.7	62.68	127.47		NA	NA	NA	NA	NA	NA	NA		NA	NA	NA	NA	NA	NA	NA
ADP	51.48	22.49	23.78	16.3	179.76	56.88	40.66	105.5	83.18		162.69	158.74	223.52	90.2	59.38	20.53	278.39	269.55	121.4		297	189.45	214.76	342.94	266.03	342.94	254.38		282.35	109.88	116.87	293.67	216.09	177.8	254.05
Ala	914.97	863.71	699.69	663.8	850.9	744.54	1026.46	454.92	835.52		831.68	2178.51	1358.36	1832.51	1109.76	553.6	1053.37	1232.78	1307.11		1161.02	939.32	1117.45	1524.96	1332.73	889.34	1550.59		1601.84	2204.14	2716.73	1258.41	1781.25	1058.5	1244.31
AMP	NA	4	5.28	NA	8.31	NA	11.75	192.82	53.75		503.16	356.27	412.53	NA	54.07	NA	387.52	596.91	231.89		8.84	NA	14.59	10.47	10.56	NA	12.75		10.47	33.75	36.88	10.69	9.97	NA	9
Arg	537.82	513.85	378.79	346.03	446.72	316.46	545.81	154.23	320.46		282.1	541.02	505.06	722.43	468.3	195.79	462.7	511.45	617.74		159.03	171.82	155.83	183	207.78	182.2	164.62		161.43	180.61	351.62	414.76	140.65	134.26	149.44
Asn	150.16	166.97	132.23	98.84	132.23	125.51	186.02	82.7	121.02		144.56	312.65	350.75	412.38	337.3	89.65	219.64	407.9	294.72		62.53	102.31	95.03	90.88	92.34	114.3	121.02		89.09	193.86	202.83	149.04	91.66	70.37	97.6
Asp	1064.98	765.16	529.37	268.59	721.44	804.2	790.15	435.67	1063.42		384.14	512.19	911.95	854.17	1228.94	352.91	587.14	972.85	1040		281.08	44.97	507.51	402.88	421.62	393.51	420.06		377.9	274.83	323.24	110.25	304.5	298.26	468.47
ATP	19.51	NA	3.43	3.26	5.04	17.21	9.54	54.35	27.64		69.47	94.67	91.79	14.29	28.15	10.29	189.33	70.91	34.7		NA	21.49	26.82	NA	NA	14.04	15.84		NA	16.49	30.96	19.44	NA	NA	NA
cis-Aconitate	NA	0.43	0.59	NA	1.34	1.66	1.94	NA	NA		NA	NA	NA	NA	NA	NA	NA	NA	NA		485.11	21.76	222.72	334.59	385.44	77.29	202.38		391.55	300.02	180.01	954.97	513.59	417.99	128.14
Citrate	169.95	274.89	130.27	180.47	236.16	248.59	187.88	145.81	255.76		216.08	185.01	223.73	126.21	101.35	191.46	170.19	253.37	296.4		4350.36	177.84	2017.42	3059.59	3585.46	683.63	1871.61		3561.56	2605.44	1618.24	8127.05	4780.62	3967.91	1118.66
DHAP	48.34	67.48	44.25	92.13	95.38	29.72	88.89	38.15	11.29		17.45	35.36	79.16	37.11	45.74	23.94	20.37	16.8	9.15		NA	NA	NA	NA	NA	NA	NA		NA	NA	NA	NA	NA	NA	NA
F1,6P	23.7	11.4	NA	NA	25.97	34.15	9.54	5.14	27.8		89.61	165.01	436.2	165.01	64.92	22.82	510.59	101.44	22.38		NA	NA	NA	NA	NA	NA	NA		NA	NA	NA	NA	NA	NA	NA
F6P	45.96	118.83	73.7	69.14	88.19	20.33	102.68	3.43	11.3		NA	NA	NA	NA	25.46	25.55	NA	9.77	13.33		NA	NA	NA	NA	NA	NA	NA		NA	NA	NA	NA	NA	NA	NA
Fumarate	56.24	62.73	52.56	32.55	46.29	59.48	83.28	24.23	93.01		100.58	224.96	268.22	162.77	99.5	42.02	151.41	154.12	91.39		111.4	205.49	104.91	95.72	87.06	116.81	185.48		140.6	304.99	354.2	151.96	44.07	NA	186.02
GDP	23.45	16.22	11.45	8.11	155.33	18.83	20.44	29.85	38.21		84.12	80.94	101.42	40.98	32.61	9.72	95.82	126.54	48.59		31.38	13.06	19.26	22.88	29.04	16.45	26.43		25.85	31.85	45.61	35.17	32.16	19.18	16.45
Gln	1172.1	1132.08	753.29	777.59	844.77	726.13	1572.33	760.44	1305.03		1915.38	2258.44	2530.02	1672.39	2158.38	744.71	1529.45	2158.38	2029.73		1126.36	1801.03	1615.21	1144.94	1179.25	1250.72	1872.5		1323.61	1772.44	3359.07	989.14	1166.38	1209.26	1558.03
Glu	2921.46	2529.4	1707.35	1255.85	2048.82	1960.29	3490.58	1024.41	2921.46		3313.52	3996.46	4148.22	4084.99	3490.58	1631.46	2440.87	5691.16	3364.11		3718.22	2339.7	3060.58	4034.4	3414.69	2668.52	2263.82		3654.99	3794.1	4173.51	3553.81	3402.05	2112.05	2074.11
G6P	185.97	448.78	274.71	256.01	350.18	90.44	455.58	17.48	57.46		32.03	149.25	220.99	184.95	114.57	118.65	94.18	20.91	19.21		350.18	NA	122.39	299.53	286.95	75.48	350.18		278.45	642.57	96.56	167.27	125.11	176.79	NA
Gly	1649.44	1482.95	1223.21	845.81	1631.68	1338.65	2175.58	670.43	1920.28		1931.38	2885.97	2286.58	2797.17	2353.18	821.39	1423.01	2126.74	2153.38		2330.98	1161.05	1676.08	2508.58	1920.28	1724.92	1354.19		2264.38	1864.78	3929.36	1827.04	1938.04	1391.93	1129.97
GMP	64.72	1.35	2.05	11.2	NA	68.29	4.6	71.42	86.15		279.86	316.02	394.13	106.23	56.24	26.6	295.93	382.08	200.41		NA	NA	NA	NA	NA	NA	NA		NA	NA	NA	NA	NA	NA	NA
GTP	3.93	1.45	NA	NA	NA	2.89	2.25	6.12	5.03		21.32	22.15	21.79	4.27	3.68	2.06	39.84	18.42	4.42		NA	NA	NA	NA	NA	NA	NA		NA	NA	NA	NA	NA	NA	NA
His	126.63	159.91	128.48	143.27	126.63	149.74	163.61	110.92	134.03		192.26	267.13	340.15	318.89	223.69	101.68	192.26	288.39	256.04		77.37	161.76	88.92	101.68	100.75	88	129.41		99.83	209.82	153.44	284.69	129.41	98.9	101.68
Ile	177.26	181.17	113.78	103.53	153.82	123.55	193.38	107.43	137.71		225.61	319.86	331.58	334.02	213.89	93.27	272.49	321.32	215.35		109.39	121.59	124.52	157.73	160.66	150.41	134.29		143.08	161.15	144.06	158.71	167.5	81.06	88.39
Isocitrate	6.12	9.65	1.46	12.17	2.74	8.15	3.36	4	1.81		3.96	6.18	6.63	4.13	2.1	3.19	4.19	4.45	3.19		233.15	2.16	58.4	147.38	137.75	18.76	65.67		134.76	56.26	21.39	190.59	206.63	188.45	31.23
Lactate	3712.72	8769.09	NA	4349.19	7779.03	5834.27	14744.8	4702.78	10218.8		21392.3	26590.1	30338.2	32990.2	11208.9	12552.5	30621.1	28747.1	14391.2		17396.7	9935.94	13931.5	24327.2	17220	9935.94	13896.2		22382.4	21781.3	16760.3	23160.3	27155.9	9723.79	13047.6
Leu	462.59	537.67	366.64	320.29	391.67	333.27	468.15	254.47	332.34		423.65	667.46	704.54	829.69	537.67	238.71	713.81	732.35	611.84		158.52	170.11	201.63	212.75	230.37	177.53	216		219.24	343	262.81	282.74	280.89	128.39	162.23
Lys	796.53	827.32	704.16	721.05	821.36	579.02	909.75	373.43	507.51		446.93	871.02	816.39	950.47	784.61	398.26	705.16	762.76	924.65		344.63	343.64	399.26	452.89	474.74	315.83	447.92		455.87	637.62	753.82	993.18	444.94	384.36	352.58
Malate	292.5	242.65	171.18	194.32	269.61	274.69	335.74	143.96	361.17		478.17	806.28	966.52	707.08	417.13	206.53	658.76	579.91	305.22		498.52	658.76	523.95	633.32	513.78	544.3	1007.21		681.65	1607.47	1688.86	651.13	648.58	412.04	516.32
Met	95.82	110.95	89.09	51.19	82.79	65.9	94.98	43.96	69.17		73.29	130.28	184.91	157.18	106.75	35.72	201.72	156.34	126.92		45.24	55.73	55.42	62.13	54.94	70.86	53.84		10.25	83.63	66.7	NA	36.65	28.99	34.89
Phe	191.23	296.1	177.35	147.54	185.07	138.8	199.46	108.98	116.18		181.47	296.1	326.95	343.4	230.3	94.59	303.82	295.59	264.23		58.6	58.09	83.28	83.28	82.77	82.77	114.12		78.14	153.19	115.67	147.54	94.59	50.22	76.6
PEP	156.96	66.58	38.29	74.35	150.16	118.57	107.4	32.85	54.43		2.78	3.32	2.2	3.15	41.26	133.64	NA	1.04	4.58		NA	NA	NA	NA	NA	NA	NA		NA	NA	NA	NA	NA	NA	NA
Pro	431.75	375.72	297.63	311.41	347.24	283.85	440.94	250.78	369.29		636.6	811.14	808.39	695.39	640.28	266.4	565.87	1258.51	604.45		260.89	180.97	218.63	255.38	269.16	220.47	285.69		317.84	554.85	576.89	212.2	353.67	228.74	231.49
Pyruvate	27.38	21.34	15.29	14.74	NA	24.64	28.59	13.64	29.91		46.63	70.5	95.02	53.56	74.46	16.94	53.89	42.89	22.88		NA	NA	NA	NA	NA	NA	NA		NA	NA	NA	NA	NA	NA	NA
Ser	835.06	744.47	555.06	469.41	690.12	538.59	856.47	309.65	543.53		410.12	882.82	1032.7	1289.65	1006.35	291.53	971.76	844.94	1083.76		502.35	512.23	586.35	617.65	663.76	540.23	863.06		709.88	1197.41	1052.47	844.94	668.71	490.82	543.53
Succinate	158.82	107.68	55.95	34.59	69.48	85.42	22.92	42.41	258.68		415.09	114	37.3	108.28	46.62	106.78	122.72	242.74	327.86		610.61	232.21	544.43	634.67	496.3	185.59	273.12		649.71	691.82	1218.2	730.92	742.95	250.86	403.06
Thr	387.62	338.26	241.62	240.59	306.39	263.21	450.33	150.11	267.32		307.42	571.66	526.42	688.87	539.78	166.56	548.01	551.09	514.08		273.49	245.73	335.18	297.14	312.56	287.88	366.02		359.86	496.6	757.75	334.15	351.63	251.9	264.24
Trp	16.32	39.95	14.96	19.47	13.89	20.76	30.43	23.2	NA		32.36	28.92	37.52	61.72	40.38	22.62	39.95	34.65	39.16		17.9	NA	18.19	26.63	24.92	19.62	31		22.41	NA	33.08	82.34	33.01	18.76	22.91
Tyr	204.13	299.58	197.51	142.7	180.5	134.2	213.58	82.79	127.58		176.72	313.76	374.24	353.45	260.83	89.21	289.18	291.07	260.83		95.45	80.05	113.41	120.97	137.03	128.53	173.89		125.69	231.54	170.11	262.72	138.92	83.92	101.12
Val	446.99	429.42	288.15	323.29	368.27	367.57	442.07	322.59	364.76		591.77	658.53	709.84	716.87	520.08	279.02	646.58	709.84	614.96		194.68	241.06	241.77	216.47	271.28	205.22	260.74		247.39	372.49	314.16	221.39	297.99	171.49	208.73

## Sheet: Supplementary Table S3
Supplementary Table S3. Factor loadings for PC1 and PC2 of the score plot in Supplementary Fig. S4B
PC1	Factor Loading		PC2	Factor Loading
Glucose and other monosaccharides	0.335		Inosine	0.946
Phosphoenolpyruvate	0.314		Guanosine	0.89
3-Phosphoglycerate	0.264		Succinate	0.875
Isocitrate	0.225		Glucose and other monosaccharides	0.867
Lauric acid	0.207		Uridine	0.856
Spermine	0.194		Citrate	0.844
Spermidine	0.165		Taurine	0.82
Creatinine	0.142		Putrescine	0.779
Glucose 6-phosphate	0.115		2-Aminobutyrate	0.745
Citrate	0.102		Isocitrate	0.742
Guanosine	0.081		Diethanolamine	0.712
Dihydroxyacetone phosphate	0.067		Spermidine	0.646
Putrescine	0.054		Spermine	0.643
Imidazole 4-acetate	0.048		cis-Aconitate	0.619
Inosine	0.047		Choline	0.606
Diethanolamine	-0.004		Malate	0.601
Fructose 6-phosphate	-0.022		Ornithine	0.601
Histamine	-0.022		alpha-Aminoadipate	0.583
Taurine	-0.047		ADP	0.57
Triethanolamine	-0.051		Triethanolamine	0.561
Uridine	-0.067		Creatine	0.548
Ornithine	-0.073		Ala	0.546
Pelargonic acid	-0.077		S-Adenosylhomocysteine	0.522
cis-Aconitate	-0.081		GABA	0.512
Urate	-0.084		Creatinine	0.473
Trimethylamine N-oxide	-0.087		Lauric acid	0.455
Threonic acid	-0.099		Itaconic acid	0.431
alpha-Aminoadipate	-0.128		Fumarate	0.416
Ribulose 5-phosphate	-0.131		Sedoheptulose 7-phosphate	0.412
3-Hydroxybutyrate	-0.149		NADH	0.412
Sedoheptulose 7-phosphate	-0.149		Imidazole 4-acetate	0.403
Urea	-0.156		3-Phosphoglycerate	0.391
Anthranilate	-0.165		Urate	0.389
ADP	-0.168		S-Adenosylmethionine	0.388
Succinate	-0.188		1-Methyl-2-pyrrolidone	0.376
NADH	-0.215		Phosphoenolpyruvate	0.371
Uric acid	-0.249		N,N-Dimethylglycine	0.368
N,N-Dimethylglycine	-0.252		NAD+	0.367
2-Aminobutyrate	-0.266		Uric acid	0.366
Betaine	-0.286		Pelargonic acid	0.362
Asp	-0.287		Adenosine	0.357
Ophthalmate	-0.291		Ethanolamine phosphate	0.35
Carnitine	-0.317		Ophthalmate	0.343
Adenosine	-0.347		Fructose 1,6-diphosphate	0.338
O-Acetylcarnitine	-0.36		UDP	0.323
1-Methyl-2-pyrrolidone	-0.37		N8-Acetylspermidine	0.316
NADP+	-0.375		Dihydroxyacetone phosphate	0.311
Phosphocreatine	-0.377		Citrulline	0.273
Betaine aldehyde	-0.387		Gly	0.267
UDP	-0.394		2-Hydroxybutyrate	0.264
Pipecolate	-0.398		Anthranilate	0.26
NADPH	-0.4		N5-Ethylglutamine	0.25
1-Metylhistamine	-0.401		1-Metylhistamine	0.25
Ala-Ala	-0.402		Glu	0.237
Guanidoacetate	-0.405		Glucose 6-phosphate	0.229
g-Butyrobetaine	-0.423		Pyruvate	0.216
N-Acetylputrescine	-0.429		Hydroxyproline	0.216
Methionine sulfoxide	-0.433		Trp	0.214
5-Oxoproline	-0.436		Lactate	0.212
Nicotinamide; Isonicotinamide	-0.445		Gluconate	0.184
Octylamine	-0.456		Isonicotinamide; Nicotinamide	0.184
GTP	-0.462		GTP	0.183
NAD+	-0.463		Sarcosine	0.182
GABA	-0.463		Nicotinamide; Isonicotinamide	0.175
Citrulline	-0.478		Fructose 6-phosphate	0.173
3-Methylhistidine	-0.485		Glycerophosphocholine	0.162
Choline	-0.496		Glu-Glu	0.16
Sarcosine	-0.497		NADP+	0.159
Glutathione(ox)	-0.499		Hypotaurine	0.159
N-Acetylornithine	-0.511		Xanthine	0.147
Glu-Glu	-0.512		Betaine aldehyde	0.137
N-Acetylglutamic acid	-0.516		1-Methyladenosine	0.132
ATP	-0.522		N-Acetylputrescine	0.132
Creatine	-0.53		Gln	0.124
Glucose 1-phosphate	-0.531		N-Acetylornithine	0.124
Itaconic acid	-0.532		N-Acetylglutamic acid	0.118
2-Hydroxybutyrate	-0.541		N-Acetylmethionine	0.114
Fructose 1,6-diphosphate	-0.542		CDP-choline	0.096
N-Acetylneuraminate	-0.554		N6-Acetyllysine	0.09
UDP-glucose	-0.554		Phosphocreatine	0.087
S-Adenosylhomocysteine	-0.56		Octylamine	0.085
1-Methylnicotinamide	-0.562		GMP	0.083
UMP	-0.565		Ala-Ala	0.072
Lys	-0.565		Pipecolate	0.068
Phosphorylcholine	-0.57		UDP-glucose	0.061
Trp	-0.576		Propionic acid	0.048
Ethanolamine phosphate	-0.577		Ser	0.047
Arg	-0.578		UMP	0.033
Kynurenine	-0.58		Adenine	0.032
GDP	-0.591		3-Hydroxybutyrate	0.024
Hypoxanthine	-0.591		Thr	0.001
N5-Ethylglutamine	-0.597		O-Acetylcarnitine	-0.004
beta-Ala	-0.615		Methionine sulfoxide	-0.021
GMP	-0.618		Glucose 1-phosphate	-0.024
Malate	-0.631		NADPH	-0.038
Propionic acid	-0.634		Trimethylamine N-oxide	-0.059
Ala	-0.64		Phosphorylcholine	-0.108
3-Phenylpropionic acid	-0.641		3-Phenylpropionic acid	-0.164
N8-Acetylspermidine	-0.654		Glutathione(ox)	-0.178
Gluconate	-0.655		Ribulose 5-phosphate	-0.201
N6-Acetyllysine	-0.659		Histamine	-0.206
AMP	-0.666		ATP	-0.21
Gly-Gly	-0.68		Guanidoacetate	-0.229
Xanthine	-0.68		GDP	-0.242
Glycerophosphocholine	-0.687		His	-0.251
Phe	-0.691		Hypoxanthine	-0.258
Gly	-0.7		Argininosuccinate	-0.259
Fumarate	-0.702		N-Acetylneuraminate	-0.28
S-Adenosylmethionine	-0.703		5-Oxoproline	-0.307
Hypotaurine	-0.714		3-Methylhistidine	-0.31
Leu	-0.719		beta-Ala	-0.315
Pyruvate	-0.723		Lys	-0.32
N-Acetylmethionine	-0.733		Tyr	-0.343
Lactate	-0.745		Gly-Gly	-0.361
Met	-0.746		Carnitine	-0.363
Val	-0.752		Pro	-0.368
Hydroxyproline	-0.753		Ile	-0.37
Glu	-0.757		Asn	-0.407
Isonicotinamide; Nicotinamide	-0.764		1-Methylnicotinamide	-0.413
Argininosuccinate	-0.767		AMP	-0.423
Adenine	-0.772		Met	-0.466
CDP-choline	-0.781		Kynurenine	-0.488
Tyr	-0.785		Betaine	-0.51
1-Methyladenosine	-0.786		g-Butyrobetaine	-0.526
Ser	-0.788		Arg	-0.584
Gln	-0.802		Phe	-0.601
His	-0.809		Val	-0.608
Pro	-0.821		Leu	-0.611
Asn	-0.824		Asp	-0.679
Ile	-0.854		Urea	-0.679
Thr	-0.895		Threonic acid	-0.726
